# Supplementary material for: Higher Risk of Recurrence in Patients Treated for Head and Neck Cancer with Low BMI and Elevated Levels of C-Reactive Protein
Source: Cancers (Basel). 2022 Oct 21;14(20):5161. doi: 10.3390/cancers14205161 (PMC9600233; doi:10.3390/cancers14205161)
Supplement: Supplementary file 1 [file cancers-14-05161-s001.zip]

Archive with 1 entries (1 files):
- cancers-1908682-supplementary.pdf
